# Supplementary material for: Four new East Asian species of Aleurodiscus with echinulate basidiospores
Source: MycoKeys. 2019 May 9;52:71–87. doi: 10.3897/mycokeys.52.34066 (PMC6522468; doi:10.3897/mycokeys.52.34066)
Supplement: XML Treatment for Aleurodiscus alpinus [file mycokeys.52.34066-treatment1.xml]

<!DOCTYPE tp:taxon-treatment
  PUBLIC "-//TaxonX//DTD Taxonomic Treatment Publishing DTD v0 20100105//EN" "tax-treatment-NSO.dtd">
<tp:taxon-treatment xmlns:tp="http://www.plazi.org/taxpub"><tp:treatment-meta><kwd-group><label>Taxon classification</label><kwd><named-content xmlns:xlink="http://www.w3.org/1999/xlink" content-type="kingdom">Fungi</named-content></kwd><kwd><named-content xmlns:xlink="http://www.w3.org/1999/xlink" content-type="order">Russulales</named-content></kwd><kwd><named-content xmlns:xlink="http://www.w3.org/1999/xlink" content-type="family">Stereaceae</named-content></kwd></kwd-group><mixed-citation publication-type="journal"><person-group><name><surname>Wu</surname><given-names>Sheng-Hua</given-names></name><name><surname>Wei</surname><given-names>Chia-Ling</given-names></name><name><surname>Lin</surname><given-names>Yu-Ting</given-names></name><name><surname>Chang</surname><given-names>Chiung-Chih</given-names></name><name><surname>He</surname><given-names>Shuang-Hui</given-names></name></person-group><article-title>Four new East Asian species of <italic><tp:taxon-name><tp:taxon-name-part taxon-name-part-type="genus" reg="Aleurodiscus">Aleurodiscus</tp:taxon-name-part></tp:taxon-name></italic> with echinulate basidiospores</article-title><source>MycoKeys</source><day>09</day><month>5</month><year>2019</year><volume>52</volume><fpage>71</fpage><lpage>87</lpage><pub-id pub-id-type="doi">10.3897/mycokeys.52.34066</pub-id></mixed-citation></tp:treatment-meta><tp:nomenclature><tp:taxon-name>
            <tp:taxon-name-part taxon-name-part-type="genus" reg="Aleurodiscus">Aleurodiscus</tp:taxon-name-part>
            <tp:taxon-name-part taxon-name-part-type="species" reg="alpinus">alpinus</tp:taxon-name-part>
            <object-id xmlns:xlink="http://www.w3.org/1999/xlink" content-type="mycobank" xlink:type="simple">823178</object-id>
          </tp:taxon-name><tp:taxon-authority>Sheng H. Wu</tp:taxon-authority><tp:taxon-status xmlns:xlink="http://www.w3.org/1999/xlink" xlink:type="simple">sp. nov.</tp:taxon-status><xref ref-type="fig" rid="F2">Figs 2A</xref><xref ref-type="fig" rid="F3">, 3</xref></tp:nomenclature><tp:treatment-sec sec-type="Typification" id="SECID0EK6AG"><title>Typification.</title><p>CHINA. YUNNAN PROVINCE: Shangrila County, Pudacuo National Park, Bita Lake, <named-content xmlns:xlink="http://www.w3.org/1999/xlink" content-type="dwc:verbatimCoordinates" xlink:type="simple"><named-content content-type="geo-json" specific-use="{&#34;type&#34;:&#34;Point&#34;,&#34;coordinates&#34;:[99.966667,27.716667]}" id="NCID0ET6AG" xlink:type="simple">27°43'N, 99°58'E</named-content></named-content>, 3640 m, on branch of <italic><tp:taxon-name><tp:taxon-name-part taxon-name-part-type="genus" reg="Rhododendron">Rhododendron</tp:taxon-name-part></tp:taxon-name></italic> sp., 10 Jul 2014, <italic>S.H. Wu</italic>, <italic>Wu 1407-55</italic> (holotype <named-content xmlns:xlink="http://www.w3.org/1999/xlink" content-type="dwc:institutional_code" xlink:type="simple">TNM</named-content> F27976). GenBank 28S = <ext-link xmlns:xlink="http://www.w3.org/1999/xlink" ext-link-type="gen" xlink:href="MF043526" xlink:type="simple">MF043526</ext-link>, <italic><abbrev xmlns:xlink="http://www.w3.org/1999/xlink" xlink:title="translation elongation factor 1-alpha" id="ABBRID0EJABG" xlink:type="simple">TEF1</abbrev></italic> = <ext-link xmlns:xlink="http://www.w3.org/1999/xlink" ext-link-type="gen" xlink:href="LC269190" xlink:type="simple">LC269190</ext-link>.</p></tp:treatment-sec><tp:treatment-sec sec-type="etymology" id="SECID0ENABG"><title>Etymology.</title><p><italic><tp:taxon-name><tp:taxon-name-part taxon-name-part-type="genus" reg="Aleurodiscus"/><tp:taxon-name-part taxon-name-part-type="species" reg="alpinus">alpinus</tp:taxon-name-part></tp:taxon-name></italic> (L.), referring to the occurrence at high elevations.</p></tp:treatment-sec><tp:treatment-sec sec-type="diagnosis" id="SECID0E4ABG"><title>Diagnosis.</title><p>Resembles <italic><tp:taxon-name><tp:taxon-name-part taxon-name-part-type="genus" reg="Aleurodiscus">Aleurodiscus</tp:taxon-name-part><tp:taxon-name-part taxon-name-part-type="species" reg="cupulatus">cupulatus</tp:taxon-name-part></tp:taxon-name></italic> Núñez &amp; Ryvarden in having discoid basidiomes, clamped hyphae, similar gloeocystidia, absence of acanthophyses, branched or unbranched hyphidia, and echinulate basidiospores. <italic><tp:taxon-name><tp:taxon-name-part taxon-name-part-type="genus" reg="Aleurodiscus">Aleurodiscus</tp:taxon-name-part><tp:taxon-name-part taxon-name-part-type="species" reg="cupulatus">cupulatus</tp:taxon-name-part></tp:taxon-name></italic> features much wider basidiospores than <italic><tp:taxon-name><tp:taxon-name-part taxon-name-part-type="genus" reg="Aleurodiscus">A.</tp:taxon-name-part><tp:taxon-name-part taxon-name-part-type="species" reg="alpinus">alpinus</tp:taxon-name-part></tp:taxon-name></italic>. It differs from its closest phylogenetic relative, <italic><tp:taxon-name><tp:taxon-name-part taxon-name-part-type="genus" reg="Aleurodiscus">A.</tp:taxon-name-part><tp:taxon-name-part taxon-name-part-type="species" reg="sichuanensis">sichuanensis</tp:taxon-name-part></tp:taxon-name></italic>, by having clamped hyphae, but lacks acanthophyses.</p></tp:treatment-sec><tp:treatment-sec sec-type="description" id="SECID0EPCBG"><title>Description.</title><p>Basidiomes cupuloid or discoid, solitary, occasionally fused, adnate, 350–750 μm thick in section. Hymenial surface Buff, Pale Luteous or Luteous, subceraceous, covered with crystal masses, not cracked; margin concolorous or paler, incurved, filamentous.</p><p>Hyphal system monomitic; hyphae nodose-septate. Pileus hyphae subcolorless to brownish, straight, thick-walled, walls usually thinner towards apices, usually with excreted material near apices. Subiculum uniform, with dense to compact texture, 150–500 μm thick; hyphae near substrate more or less vertical, moderately ramified, colorless, 3.5–8 μm diam, with 0.7–1.5 μm thick walls, occasionally guttulate; hyphae near hymenial layer more or less vertical, moderately ramified, colorless, fairly straight, 2.5–5 μm diam, thin- or slightly thick-walled, anastomoses occasional. Hymenial layer thickening, subhymenium differentiated from subiculum, 200–250 μm thick, with dense texture; hyphae fairly vertical, colorless, guttulate, 2–4 μm diam, thin-walled. Crystals sparsely scattered throughout section. Gloeocystidia numerous, immersed or slightly projecting, tubular, sometimes with adventitious septa near basal parts, colorless, (50–)70–200 × 4.5–12.5 μm, thin-walled, guttulate, <abbrev xmlns:xlink="http://www.w3.org/1999/xlink" xlink:title="Sulphoaldehyde" id="ABBRID0EWCBG" xlink:type="simple">SA</abbrev>+. Hyphidia numerous, sometimes branched, 40–130 × 2–6.5 μm. Basidia narrowly clavate, occasionally with one or two small protuberances, 85–165 × 16–20 μm, slightly thick-walled (ca. 0.5 μm thick), 4-sterigmate. Basidiospores ellipsoid to narrowly ellipsoid, adaxially concave, finely aculeate, thin-walled, homogenous or guttulate, amyloid, <abbrev xmlns:xlink="http://www.w3.org/1999/xlink" xlink:title="Cotton blue" id="ABBRID0E1CBG" xlink:type="simple">CB</abbrev>–, mostly 22–26 × 11–14 μm. (22–)22.2–26(–27.8) × (11–)11.8–13.5(–14.8) μm, L = 24.2±1.7 μm, W = 12.6±2.2 μm, Q = 1.95 (n = 30) (holotype, <italic>Wu 1407-55</italic>); (22–)23–24.5(–26) × (10.2–)10.8–13(–14) μm, L = 23.8±1.0 μm, W = 11.8±1.0 μm, Q = 2.02 (n = 30) (<italic>Wu 1407-59</italic>).</p><fig id="F2" position="float" orientation="portrait"><label>Figure 2.</label><caption><p>Basidiocarps <bold>A</bold><italic><tp:taxon-name><tp:taxon-name-part taxon-name-part-type="genus" reg="Aleurodiscus">Aleurodiscus</tp:taxon-name-part><tp:taxon-name-part taxon-name-part-type="species" reg="alpinus">alpinus</tp:taxon-name-part></tp:taxon-name></italic> (holotype, <italic>Wu 1407-55</italic>) <bold>B</bold><italic><tp:taxon-name><tp:taxon-name-part taxon-name-part-type="genus" reg="Aleurodiscus">A.</tp:taxon-name-part><tp:taxon-name-part taxon-name-part-type="species" reg="pinicola">pinicola</tp:taxon-name-part></tp:taxon-name></italic> (holotype, <italic>Wu 1308-54</italic>) <bold>C</bold><italic><tp:taxon-name><tp:taxon-name-part taxon-name-part-type="genus" reg="Aleurodiscus">A.</tp:taxon-name-part><tp:taxon-name-part taxon-name-part-type="species" reg="senticosus">senticosus</tp:taxon-name-part></tp:taxon-name></italic> (holotype, <italic>Wu 1308-54</italic>) <bold>D</bold><italic><tp:taxon-name><tp:taxon-name-part taxon-name-part-type="genus" reg="Aleurodiscus">A.</tp:taxon-name-part><tp:taxon-name-part taxon-name-part-type="species" reg="sichuanensis">sichuanensis</tp:taxon-name-part></tp:taxon-name></italic> (holotype, <italic>Wu 0010-18</italic>).</p></caption><graphic xmlns:xlink="http://www.w3.org/1999/xlink" xlink:href="mycokeys-52-071-g002.jpg" position="float" orientation="portrait" xlink:type="simple" id="oo_300204.jpg"/></fig></tp:treatment-sec><tp:treatment-sec sec-type="ecology" id="SECID0ELFBG"><title>Ecology and distribution.</title><p>On dead branches of <italic><tp:taxon-name><tp:taxon-name-part taxon-name-part-type="genus" reg="Rhododendron">Rhododendron</tp:taxon-name-part></tp:taxon-name></italic> and other angiosperms at very high elevations, China, Jul.</p></tp:treatment-sec><tp:treatment-sec sec-type="material" id="SECID0EYFBG"><title>Additional specimens examined.</title><p>CHINA. YUNNAN PROVINCE: Shangrila County, Pudacuo National Park, Bita Lake, <named-content xmlns:xlink="http://www.w3.org/1999/xlink" content-type="dwc:verbatimCoordinates" xlink:type="simple"><named-content content-type="geo-json" specific-use="{&#34;type&#34;:&#34;Point&#34;,&#34;coordinates&#34;:[99.966667,27.716667]}" id="NCID0EBGBG" xlink:type="simple">27°43'N, 99°58'E</named-content></named-content>, 3640 m, on branch of <italic><tp:taxon-name><tp:taxon-name-part taxon-name-part-type="genus" reg="Rhododendron">Rhododendron</tp:taxon-name-part></tp:taxon-name></italic> sp., 10 Jul 2014, <italic>S.H. Wu</italic>, <italic>Wu 1407-59</italic> (<named-content xmlns:xlink="http://www.w3.org/1999/xlink" content-type="dwc:institutional_code" xlink:type="simple">TNM</named-content> F27979), <italic>Wu 1407-61</italic> (<named-content xmlns:xlink="http://www.w3.org/1999/xlink" content-type="dwc:institutional_code" xlink:type="simple">TNM</named-content><ext-link xmlns:xlink="http://www.w3.org/1999/xlink" ext-link-type="gen" xlink:href="F27981" xlink:type="simple">F27981</ext-link>); Pudacuo National Park, 3600 m, on dead branch of <italic><tp:taxon-name><tp:taxon-name-part taxon-name-part-type="genus" reg="Rhododendron">Rhododendron</tp:taxon-name-part></tp:taxon-name></italic> sp., 28 Jul 2017, <italic>S.H. He</italic>, <italic>He 4924</italic> (<named-content xmlns:xlink="http://www.w3.org/1999/xlink" content-type="dwc:institutional_code" xlink:type="simple">BJFC</named-content>), <italic>He 4942</italic> (<named-content xmlns:xlink="http://www.w3.org/1999/xlink" content-type="dwc:institutional_code" xlink:type="simple">BJFC</named-content>); Jianchuan County, Laochunshan, <named-content xmlns:xlink="http://www.w3.org/1999/xlink" content-type="dwc:verbatimCoordinates" xlink:type="simple"><named-content content-type="geo-json" specific-use="{&#34;type&#34;:&#34;Point&#34;,&#34;coordinates&#34;:[99.783333,26.633333]}" id="NCID0EXHBG" xlink:type="simple">26°38'N, 99°47'E</named-content></named-content>, 3400 m, on angiosperm branch, 26 Jul 2001, <italic>S.H. Wu</italic> &amp; <italic>S.Z. Chen</italic>, <italic>Wu 0107-22</italic> (<named-content xmlns:xlink="http://www.w3.org/1999/xlink" content-type="dwc:institutional_code" xlink:type="simple">TNM</named-content><ext-link xmlns:xlink="http://www.w3.org/1999/xlink" ext-link-type="gen" xlink:href="F13507" xlink:type="simple">F13507</ext-link>), <italic>Wu 0107-25</italic> (<named-content xmlns:xlink="http://www.w3.org/1999/xlink" content-type="dwc:institutional_code" xlink:type="simple">TNM</named-content><ext-link xmlns:xlink="http://www.w3.org/1999/xlink" ext-link-type="gen" xlink:href="F13510" xlink:type="simple">F13510</ext-link>).</p><fig id="F3" position="float" orientation="portrait"><label>Figure 3.</label><caption><p>Microscopic structures of <italic><tp:taxon-name><tp:taxon-name-part taxon-name-part-type="genus" reg="Aleurodiscus">Aleurodiscus</tp:taxon-name-part><tp:taxon-name-part taxon-name-part-type="species" reg="alpinus">alpinus</tp:taxon-name-part></tp:taxon-name></italic> (holotype, <italic>Wu 1407-55</italic>) <bold>A</bold> profile of basidiocarp section <bold>B</bold> subhymenial and hymenial section <bold>C</bold> basidiospores (far right: in <abbrev xmlns:xlink="http://www.w3.org/1999/xlink" xlink:title="Melzer’s reagent" id="ABBRID0EJJBG" xlink:type="simple">IKI</abbrev>) <bold>D</bold> subicular hyphae near substrate <bold>E</bold> pileus hyphae <bold>F</bold> subhymenial hyphae <bold>G</bold> hyphidia <bold>H</bold> branched hyphidia <bold>I</bold> gloeocystidia <bold>J</bold> basidia. Bars: 300 μm (<bold>A</bold>); 10 μm (<bold>B–J</bold>).</p></caption><graphic xmlns:xlink="http://www.w3.org/1999/xlink" xlink:href="mycokeys-52-071-g003.jpg" position="float" orientation="portrait" xlink:type="simple" id="oo_300205.jpg"/></fig></tp:treatment-sec></tp:taxon-treatment>
