# Supplementary material for: Four new East Asian species of Aleurodiscus with echinulate basidiospores
Source: MycoKeys. 2019 May 9;52:71–87. doi: 10.3897/mycokeys.52.34066 (PMC6522468; doi:10.3897/mycokeys.52.34066)
Supplement: XML Treatment for Aleurodiscus pinicola [file mycokeys.52.34066-treatment2.xml]

<!DOCTYPE tp:taxon-treatment
  PUBLIC "-//TaxonX//DTD Taxonomic Treatment Publishing DTD v0 20100105//EN" "tax-treatment-NSO.dtd">
<tp:taxon-treatment xmlns:tp="http://www.plazi.org/taxpub"><tp:treatment-meta><kwd-group><label>Taxon classification</label><kwd><named-content xmlns:xlink="http://www.w3.org/1999/xlink" content-type="kingdom">Fungi</named-content></kwd><kwd><named-content xmlns:xlink="http://www.w3.org/1999/xlink" content-type="order">Russulales</named-content></kwd><kwd><named-content xmlns:xlink="http://www.w3.org/1999/xlink" content-type="family">Stereaceae</named-content></kwd></kwd-group><mixed-citation publication-type="journal"><person-group><name><surname>Wu</surname><given-names>Sheng-Hua</given-names></name><name><surname>Wei</surname><given-names>Chia-Ling</given-names></name><name><surname>Lin</surname><given-names>Yu-Ting</given-names></name><name><surname>Chang</surname><given-names>Chiung-Chih</given-names></name><name><surname>He</surname><given-names>Shuang-Hui</given-names></name></person-group><article-title>Four new East Asian species of <italic><tp:taxon-name><tp:taxon-name-part taxon-name-part-type="genus" reg="Aleurodiscus">Aleurodiscus</tp:taxon-name-part></tp:taxon-name></italic> with echinulate basidiospores</article-title><source>MycoKeys</source><day>09</day><month>5</month><year>2019</year><volume>52</volume><fpage>71</fpage><lpage>87</lpage><pub-id pub-id-type="doi">10.3897/mycokeys.52.34066</pub-id></mixed-citation></tp:treatment-meta><tp:nomenclature><tp:taxon-name>
            <tp:taxon-name-part taxon-name-part-type="genus" reg="Aleurodiscus">Aleurodiscus</tp:taxon-name-part>
            <tp:taxon-name-part taxon-name-part-type="species" reg="pinicola">pinicola</tp:taxon-name-part>
            <object-id xmlns:xlink="http://www.w3.org/1999/xlink" content-type="mycobank" xlink:type="simple">823179</object-id>
          </tp:taxon-name><tp:taxon-authority>Sheng H. Wu</tp:taxon-authority><tp:taxon-status xmlns:xlink="http://www.w3.org/1999/xlink" xlink:type="simple">sp. nov.</tp:taxon-status><xref ref-type="fig" rid="F2">Figs 2B</xref><xref ref-type="fig" rid="F4">, 4</xref></tp:nomenclature><tp:treatment-sec sec-type="Typification" id="SECID0EVLBG"><title>Typification.</title><p>CHINA. YUNNAN PROVINCE: Lichiang, High Mountain Workstation of Kunning Botanical Garden, <named-content xmlns:xlink="http://www.w3.org/1999/xlink" content-type="dwc:verbatimCoordinates" xlink:type="simple"><named-content content-type="geo-json" specific-use="{&#34;type&#34;:&#34;Point&#34;,&#34;coordinates&#34;:[100.183333,27.000000]}" id="NCID0E5LBG" xlink:type="simple">27°00'N, 100°11'E</named-content></named-content>, 3250 m, on branch of <italic><tp:taxon-name><tp:taxon-name-part taxon-name-part-type="genus" reg="Pinus">Pinus</tp:taxon-name-part><tp:taxon-name-part taxon-name-part-type="species" reg="densata">densata</tp:taxon-name-part></tp:taxon-name></italic>, 30 Aug 2013, <italic>S.H. Wu</italic>, <italic>Wu 1308</italic>-<italic>54</italic> (holotype <named-content xmlns:xlink="http://www.w3.org/1999/xlink" content-type="dwc:institutional_code" xlink:type="simple">TNM</named-content> F27182). GenBank: <abbrev xmlns:xlink="http://www.w3.org/1999/xlink" xlink:title="nuc rDNA ITS1-5.8S-ITS2" id="ABBRID0EZMBG" xlink:type="simple">ITS</abbrev> = <ext-link xmlns:xlink="http://www.w3.org/1999/xlink" ext-link-type="gen" xlink:href="MF043525" xlink:type="simple">MF043525</ext-link>, 28S = <ext-link xmlns:xlink="http://www.w3.org/1999/xlink" ext-link-type="gen" xlink:href="MF043530" xlink:type="simple">MF043530</ext-link>, <italic><abbrev xmlns:xlink="http://www.w3.org/1999/xlink" xlink:title="translation elongation factor 1-alpha" id="ABBRID0E5MBG" xlink:type="simple">TEF1</abbrev></italic> = <ext-link xmlns:xlink="http://www.w3.org/1999/xlink" ext-link-type="gen" xlink:href="LC269191" xlink:type="simple">LC269191</ext-link>.</p></tp:treatment-sec><tp:treatment-sec sec-type="etymology" id="SECID0ECNBG"><title>Etymology.</title><p><italic><tp:taxon-name><tp:taxon-name-part taxon-name-part-type="genus" reg="Aleurodiscus"/><tp:taxon-name-part taxon-name-part-type="species" reg="pinicola">pinicola</tp:taxon-name-part></tp:taxon-name></italic> (L.), dwelling on <italic><tp:taxon-name><tp:taxon-name-part taxon-name-part-type="genus" reg="Pinus">Pinus</tp:taxon-name-part></tp:taxon-name></italic>, in reference to the substrate.</p></tp:treatment-sec><tp:treatment-sec sec-type="diagnosis" id="SECID0EZNBG"><title>Diagnosis.</title><p><italic><tp:taxon-name><tp:taxon-name-part taxon-name-part-type="genus" reg="Aleurodiscus">Aleurodiscus</tp:taxon-name-part><tp:taxon-name-part taxon-name-part-type="species" reg="pinicola">pinicola</tp:taxon-name-part></tp:taxon-name></italic> and <italic><tp:taxon-name><tp:taxon-name-part taxon-name-part-type="genus" reg="Acanthobasidium">Acanthobasidium</tp:taxon-name-part><tp:taxon-name-part taxon-name-part-type="species" reg="penicillatus">penicillatus</tp:taxon-name-part></tp:taxon-name></italic> Burt share the features of moniliform gloeocystidia, acanthophyses with apical spines, dendrohyphidia, basidia with lateral protuberances, and aculeate basidiospores; the latter, however, has clamped hyphae and narrower basidiospores 18–27 × 12–14 (–17) μm. <italic><tp:taxon-name><tp:taxon-name-part taxon-name-part-type="genus" reg="Aleurodiscus">Aleurodiscus</tp:taxon-name-part><tp:taxon-name-part taxon-name-part-type="species" reg="pinicola">pinicola</tp:taxon-name-part></tp:taxon-name></italic> also resembles <italic><tp:taxon-name><tp:taxon-name-part taxon-name-part-type="genus" reg="Aleurodiscus">A.</tp:taxon-name-part><tp:taxon-name-part taxon-name-part-type="species" reg="oakesii">oakesii</tp:taxon-name-part></tp:taxon-name></italic> (Berk. &amp; M.A. Curtis) Pat., however, the latter occurs on deciduous trees and has smaller basidiospores (15–20 × 13–17 μm).</p><p>Basidiomes discoid, each one up to 3.5 × 3 mm, adnate, membranaceous-subceraceous, 180–400 μm thick in section. Hymenial surface Buff or Pale Luteous, smooth, occasionally cracked; margin whitish, incurved, filamentous.</p><p>Hyphal system monomitic; most hyphae simple-septate, a few hyphal septa in junction of hymenium and subiculum with clamp connections. Subiculum uniform, with fairly dense dense texture, 60–160 μm thick; hyphae more or less vertical at resupinate parts, ± horizontal at marginal curved parts, moderately ramified, more or less interwoven, colorless, 2.5–6 μm diam, slightly thick-walled or containing thick walls up to 2 μm thick, sometimes with small oily drops, anastomoses occasional, some basal hyphae brownish yellow, with thicker walls than those elsewhere. Hymenial layer thickening, subhymenium more or less differentiated from subiculum, with dense texture, 100–270 μm thick; hyphae more or less vertical, colorless, sometimes with a short branch, usually containing minute oily drops, 2.5–5.5 μm diam, thin-walled. Crystal masses scattered throughout hymenial layer. Gloeocystidia numerous, mostly immersed or slightly projecting, cylindrical, usually strongly moniliform toward apices, usually forked, with numerous minute oily drops, colorless, 65–200 × 8.2–15.5 μm, thin- to slightly thick-walled, <abbrev xmlns:xlink="http://www.w3.org/1999/xlink" xlink:title="Sulphoaldehyde" id="ABBRID0EOPBG" xlink:type="simple">SA</abbrev>–. Acanthophyses numerous, clavate to broadly clavate, fusiform, stalked, colorless, apical parts with numerous protuberances, 50–100 × 5–30 μm, up to 1.2 μm thick walls, aculei 1–7 × 1–2 μm. Dendrohyphidia numerous, 37–90 × 3–4.8 μm. Hyphidia numerous, 35–80 × 2.4–4.2 μm. Basidia clavate, middle parts usually with several protuberances, 65–130 × 20–32 μm, up to 1.2 μm thick walls, 4-sterigmate. Basidiospores broadly ellipsoid to subglobose, adaxially flattened, aculeate, thin- to thick-walled, up to 3 μm thick walls, with a distinct apiculus, homogenous or with several oil-drops, amyloid, <abbrev xmlns:xlink="http://www.w3.org/1999/xlink" xlink:title="Cotton blue" id="ABBRID0ESPBG" xlink:type="simple">CB</abbrev>–, mostly 22.5–27.5 × 19–24 μm. (22.5–)23.5–27.2(–29) × (18.2–)19.2–22.8(–24) μm, L = 25.4±1.3 μm, W = 20.7±1.6 μm, Q = 1.23 (n = 30) (holotype, <italic>Wu 1308-54</italic>); (22.2–)23–26.5(–28) × (18.2–)20–22.5(–25.5) μm, L = 24.8±1.3 μm, W = 21.2±1.5 μm, Q = 1.17 (n = 30) (<italic>Wu 1106-14</italic>).</p><fig id="F4" position="float" orientation="portrait"><label>Figure 4.</label><caption><p>Microscopic structures of <italic><tp:taxon-name><tp:taxon-name-part taxon-name-part-type="genus" reg="Aleurodiscus">Aleurodiscus</tp:taxon-name-part><tp:taxon-name-part taxon-name-part-type="species" reg="pinicola">pinicola</tp:taxon-name-part></tp:taxon-name></italic> (holotype, <italic>Wu 1308</italic>-<italic>54</italic>) <bold>A</bold> profile of basidiocarp section <bold>B</bold> subicular hyphae of basidiocarp section <bold>C</bold> subhymenial and hymenial section <bold>D</bold> generative hyphae <bold>E</bold> hyphidia <bold>F</bold> dendrohyphidia <bold>G</bold> acanthophyses <bold>H</bold> gloeocystidia <bold>I</bold> basidia <bold>J</bold> basidiospores (left: in <abbrev xmlns:xlink="http://www.w3.org/1999/xlink" xlink:title="Melzer’s reagent" id="ABBRID0EFRBG" xlink:type="simple">IKI</abbrev>, right: in KOH). Scale bars: 200 μm (<bold>A</bold>); 10 μm (<bold>B–J</bold>).</p></caption><graphic xmlns:xlink="http://www.w3.org/1999/xlink" xlink:href="mycokeys-52-071-g004.jpg" position="float" orientation="portrait" xlink:type="simple" id="oo_300206.jpg"/></fig></tp:treatment-sec><tp:treatment-sec sec-type="ecology" id="SECID0ESRBG"><title>Ecology and distribution.</title><p>On <italic><tp:taxon-name><tp:taxon-name-part taxon-name-part-type="genus" reg="Pinus">Pinus</tp:taxon-name-part></tp:taxon-name></italic> branches at high elevations, China and Taiwan, Jun to Aug.</p></tp:treatment-sec><tp:treatment-sec sec-type="material" id="SECID0E6RBG"><title>Additional specimens examined.</title><p>TAIWAN. Taichung, Siaosyueshan, Tienchih, <named-content xmlns:xlink="http://www.w3.org/1999/xlink" content-type="dwc:verbatimCoordinates" xlink:type="simple"><named-content content-type="geo-json" specific-use="{&#34;type&#34;:&#34;Point&#34;,&#34;coordinates&#34;:[121.016667,24.283333]}" id="NCID0EISBG" xlink:type="simple">24°17'N, 121°01'E</named-content></named-content>, 2580 m, on branch of <italic><tp:taxon-name><tp:taxon-name-part taxon-name-part-type="genus" reg="Pinus">Pinus</tp:taxon-name-part><tp:taxon-name-part taxon-name-part-type="species" reg="armandii">armandii</tp:taxon-name-part></tp:taxon-name></italic>, 8 Jun 2011, <italic>S.H. Wu</italic>, <italic>Wu 1106-14</italic> (<named-content xmlns:xlink="http://www.w3.org/1999/xlink" content-type="dwc:institutional_code" xlink:type="simple">TNM</named-content> F25532); <italic>ibid</italic>. <italic>Wu 1106-16</italic> (<named-content xmlns:xlink="http://www.w3.org/1999/xlink" content-type="dwc:institutional_code" xlink:type="simple">TNM</named-content><ext-link xmlns:xlink="http://www.w3.org/1999/xlink" ext-link-type="gen" xlink:href="F25534" xlink:type="simple">F25534</ext-link>).</p></tp:treatment-sec><tp:treatment-sec><!--Section generated to contain objects referenced in tp:taxon-treatment.--><fig id="F2" position="float" orientation="portrait"><label>Figure 2.</label><caption><p>Basidiocarps <bold>A</bold><italic><tp:taxon-name><tp:taxon-name-part taxon-name-part-type="genus" reg="Aleurodiscus">Aleurodiscus</tp:taxon-name-part><tp:taxon-name-part taxon-name-part-type="species" reg="alpinus">alpinus</tp:taxon-name-part></tp:taxon-name></italic> (holotype, <italic>Wu 1407-55</italic>) <bold>B</bold><italic><tp:taxon-name><tp:taxon-name-part taxon-name-part-type="genus" reg="Aleurodiscus">A.</tp:taxon-name-part><tp:taxon-name-part taxon-name-part-type="species" reg="pinicola">pinicola</tp:taxon-name-part></tp:taxon-name></italic> (holotype, <italic>Wu 1308-54</italic>) <bold>C</bold><italic><tp:taxon-name><tp:taxon-name-part taxon-name-part-type="genus" reg="Aleurodiscus">A.</tp:taxon-name-part><tp:taxon-name-part taxon-name-part-type="species" reg="senticosus">senticosus</tp:taxon-name-part></tp:taxon-name></italic> (holotype, <italic>Wu 1308-54</italic>) <bold>D</bold><italic><tp:taxon-name><tp:taxon-name-part taxon-name-part-type="genus" reg="Aleurodiscus">A.</tp:taxon-name-part><tp:taxon-name-part taxon-name-part-type="species" reg="sichuanensis">sichuanensis</tp:taxon-name-part></tp:taxon-name></italic> (holotype, <italic>Wu 0010-18</italic>).</p></caption><graphic xmlns:xlink="http://www.w3.org/1999/xlink" xlink:href="mycokeys-52-071-g002.jpg" position="float" orientation="portrait" xlink:type="simple" id="oo_300204.jpg"/></fig></tp:treatment-sec></tp:taxon-treatment>
