# Supplementary material for: Four new East Asian species of Aleurodiscus with echinulate basidiospores
Source: MycoKeys. 2019 May 9;52:71–87. doi: 10.3897/mycokeys.52.34066 (PMC6522468; doi:10.3897/mycokeys.52.34066)
Supplement: XML Treatment for Aleurodiscus senticosus [file mycokeys.52.34066-treatment3.xml]

<!DOCTYPE tp:taxon-treatment
  PUBLIC "-//TaxonX//DTD Taxonomic Treatment Publishing DTD v0 20100105//EN" "tax-treatment-NSO.dtd">
<tp:taxon-treatment xmlns:tp="http://www.plazi.org/taxpub"><tp:treatment-meta><kwd-group><label>Taxon classification</label><kwd><named-content xmlns:xlink="http://www.w3.org/1999/xlink" content-type="kingdom">Fungi</named-content></kwd><kwd><named-content xmlns:xlink="http://www.w3.org/1999/xlink" content-type="order">Russulales</named-content></kwd><kwd><named-content xmlns:xlink="http://www.w3.org/1999/xlink" content-type="family">Stereaceae</named-content></kwd></kwd-group><mixed-citation publication-type="journal"><person-group><name><surname>Wu</surname><given-names>Sheng-Hua</given-names></name><name><surname>Wei</surname><given-names>Chia-Ling</given-names></name><name><surname>Lin</surname><given-names>Yu-Ting</given-names></name><name><surname>Chang</surname><given-names>Chiung-Chih</given-names></name><name><surname>He</surname><given-names>Shuang-Hui</given-names></name></person-group><article-title>Four new East Asian species of <italic><tp:taxon-name><tp:taxon-name-part taxon-name-part-type="genus" reg="Aleurodiscus">Aleurodiscus</tp:taxon-name-part></tp:taxon-name></italic> with echinulate basidiospores</article-title><source>MycoKeys</source><day>09</day><month>5</month><year>2019</year><volume>52</volume><fpage>71</fpage><lpage>87</lpage><pub-id pub-id-type="doi">10.3897/mycokeys.52.34066</pub-id></mixed-citation></tp:treatment-meta><tp:nomenclature><tp:taxon-name>
            <tp:taxon-name-part taxon-name-part-type="genus" reg="Aleurodiscus">Aleurodiscus</tp:taxon-name-part>
            <tp:taxon-name-part taxon-name-part-type="species" reg="senticosus">senticosus</tp:taxon-name-part>
            <object-id xmlns:xlink="http://www.w3.org/1999/xlink" content-type="mycobank" xlink:type="simple">823180</object-id>
          </tp:taxon-name><tp:taxon-authority>Sheng H. Wu</tp:taxon-authority><tp:taxon-status xmlns:xlink="http://www.w3.org/1999/xlink" xlink:type="simple">sp. nov.</tp:taxon-status><xref ref-type="fig" rid="F2">Figs 2C</xref><xref ref-type="fig" rid="F5">, 5</xref></tp:nomenclature><tp:treatment-sec sec-type="Typification" id="SECID0E2UBG"><title>Typification.</title><p>TAIWAN. New Taipei City, Wulai, <named-content xmlns:xlink="http://www.w3.org/1999/xlink" content-type="dwc:verbatimCoordinates" xlink:type="simple"><named-content content-type="geo-json" specific-use="{&#34;type&#34;:&#34;Point&#34;,&#34;coordinates&#34;:[121.550000,24.850000]}" id="NCID0EEVBG" xlink:type="simple">24°51'N, 121°33'E</named-content></named-content>, 448 m, on branch of angiosperm, 10 Sep 2012, <italic>S.H. Wu</italic>, <italic>Wu 1209-7</italic> (holotype <named-content xmlns:xlink="http://www.w3.org/1999/xlink" content-type="dwc:institutional_code" xlink:type="simple">TNM</named-content> F26702). GenBank: <abbrev xmlns:xlink="http://www.w3.org/1999/xlink" xlink:title="nuc rDNA ITS1-5.8S-ITS2" id="ABBRID0ESVBG" xlink:type="simple">ITS</abbrev> = <ext-link xmlns:xlink="http://www.w3.org/1999/xlink" ext-link-type="gen" xlink:href="MH596849" xlink:type="simple">MH596849</ext-link>, 28S = <ext-link xmlns:xlink="http://www.w3.org/1999/xlink" ext-link-type="gen" xlink:href="MF043531" xlink:type="simple">MF043531</ext-link>, <italic><abbrev xmlns:xlink="http://www.w3.org/1999/xlink" xlink:title="translation elongation factor 1-alpha" id="ABBRID0EXVBG" xlink:type="simple">TEF1</abbrev></italic> = <ext-link xmlns:xlink="http://www.w3.org/1999/xlink" ext-link-type="gen" xlink:href="LC271169" xlink:type="simple">LC271169</ext-link>.</p></tp:treatment-sec><tp:treatment-sec sec-type="etymology" id="SECID0E2VBG"><title>Etymology.</title><p><italic><tp:taxon-name><tp:taxon-name-part taxon-name-part-type="genus" reg="Aleurodiscus"/><tp:taxon-name-part taxon-name-part-type="species" reg="senticosus">senticosus</tp:taxon-name-part></tp:taxon-name></italic> (L.) = full of thorns, referring to the surface of basidia and cystidia.</p></tp:treatment-sec><tp:treatment-sec sec-type="diagnosis" id="SECID0ELWBG"><title>Diagnosis.</title><p>Macroscopically featured in having a more or less cracked hymenophore, resulting from the fusion of numerous basidiome patches. Microscopically its basidia are diagnostic in having large lateral echinulate bladder-like swollen structure. Morphologically it resembles <italic><tp:taxon-name><tp:taxon-name-part taxon-name-part-type="genus" reg="Xylobolus">Xylobolus</tp:taxon-name-part></tp:taxon-name></italic> spp., although the latter cause a white-pocket rot in wood and have smooth basidiospores.</p></tp:treatment-sec><tp:treatment-sec sec-type="description" id="SECID0EYWBG"><title>Description.</title><p>Basidiomes resupinate, beginning as small orbicular patches, gradually extending and fusing together then becoming effused, adnate, membranaceous, 250–600 μm thick in section. Hymenial surface Buff or Light Buff, slightly tuberculate, with a more or less cracked hymenophore; margin paler, usually determinate, occasionally thinning and byssoid.</p><p>Hyphal system monomitic; hyphae simple-septate, colorless. Subiculum with dense texture, 200–350 μm thick; hyphae next to substrate more or less horizontal, slightly interwoven, colorless, moderately ramified, at the junction of basidiocarp patches more or less vertical, 2–4(–5) μm diam, walls up to 1.5 μm thick. Hymenial layer thickening, with dense texture, 150–250 μm thick, not clearly differentiated from the subiculum; hyphae mainly vertical, colorless, 2–4 μm diam, thin- to slightly thick-walled. Gloeocystidia numerous, immersed or slightly projecting, cylindrical or tubular, with stalked bases, apically sometimes forked, sometimes with one or more constrictions near apices or slightly moniliform, colorless, 45–135 × 5–12 μm, with walls up to 1.5 μm thick, <abbrev xmlns:xlink="http://www.w3.org/1999/xlink" xlink:title="Sulphoaldehyde" id="ABBRID0E6WBG" xlink:type="simple">SA</abbrev>–. Acanthophyses numerous, subclavate or clavate, basal parts thin-walled, thick-walled toward apices, colorless, median to apical parts echinulate, 25–65 × 4–13 μm (spines excluded). Hyphidia numerous, 35–65 × 2–4 μm. Basidia clavate, 60–82 × 10–15 μm, with walls up to 2 μm thick, 4-sterigmate, usually with large lateral echinulate bladder-like swollen structure. Basidiospores broadly ellipsoid to subglobose, adaxially flattened, aculeate, with 1–3 μm thick walls, homogeneous or sometimes with several oily drops, amyloid, <abbrev xmlns:xlink="http://www.w3.org/1999/xlink" xlink:title="Cotton blue" id="ABBRID0EDXBG" xlink:type="simple">CB</abbrev>–, mostly 13.5–16.5 × 11–13 μm. (13–)13.5–15.8(–17) × (10–)11.2–12.5(–13) μm, L = 14.8±1.00 μm, W = 11.8±0.6 μm, Q = 1.25 (n = 30) (holotype, <italic>Wu 1209-7</italic>); (13–)14–16(–17.2) × (10–)11.2–13(–15) μm, L = 15.1±1.0 μm, W = 11.9±1.0 μm, Q = 1.26 (n = 30) (<italic>GC 1604-46</italic>).</p><fig id="F5" position="float" orientation="portrait"><label>Figure 5.</label><caption><p>Microscopic structures of <italic><tp:taxon-name><tp:taxon-name-part taxon-name-part-type="genus" reg="Aleurodiscus">Aleurodiscus</tp:taxon-name-part><tp:taxon-name-part taxon-name-part-type="species" reg="senticosus">senticosus</tp:taxon-name-part></tp:taxon-name></italic> (holotype, <italic>Wu 1209-7</italic>) <bold>A</bold> profile of basidiocarp section <bold>B</bold> basal of basidiocarp section <bold>C</bold> section of hymenium <bold>D</bold> subicular hyphae <bold>E</bold> gloeocystidia <bold>F</bold> acanthophyses <bold>G</bold> basidiospores (left: in KOH, right: in <abbrev xmlns:xlink="http://www.w3.org/1999/xlink" xlink:title="Melzer’s reagent" id="ABBRID0EOYBG" xlink:type="simple">IKI</abbrev>) <bold>H</bold> hyphidia <bold>I</bold> basidia. Scale bars: 200 μm (<bold>A</bold>); 10 μm (<bold>B–I</bold>).</p></caption><graphic xmlns:xlink="http://www.w3.org/1999/xlink" xlink:href="mycokeys-52-071-g005.jpg" position="float" orientation="portrait" xlink:type="simple" id="oo_300207.jpg"/></fig></tp:treatment-sec><tp:treatment-sec sec-type="ecology" id="SECID0E6YBG"><title>Ecology and distribution.</title><p>On angiosperm branches, Taiwan, Apr to Sep.</p></tp:treatment-sec><tp:treatment-sec sec-type="material" id="SECID0EEZBG"><title>Additional specimens examined.</title><p>Taiwan, New Taipei City, Wulai, <named-content xmlns:xlink="http://www.w3.org/1999/xlink" content-type="dwc:verbatimCoordinates" xlink:type="simple"><named-content content-type="geo-json" specific-use="{&#34;type&#34;:&#34;Point&#34;,&#34;coordinates&#34;:[121.550000,24.850000]}" id="NCID0ENZBG" xlink:type="simple">24°51'N, 121°33'E</named-content></named-content>, 448 m, on angiosperm branch, 10 Sep 2012, <italic>S.H. Wu</italic>, <italic>Wu 1209-9</italic> (<named-content xmlns:xlink="http://www.w3.org/1999/xlink" content-type="dwc:institutional_code" xlink:type="simple">TNM</named-content> F26704); Nantou, Lienhuachih. <named-content xmlns:xlink="http://www.w3.org/1999/xlink" content-type="dwc:verbatimCoordinates" xlink:type="simple"><named-content content-type="geo-json" specific-use="{&#34;type&#34;:&#34;Point&#34;,&#34;coordinates&#34;:[120.883333,23.933333]}" id="NCID0E5ZBG" xlink:type="simple">23°56'N, 120°53'E</named-content></named-content>, 700 m, on angiosperm branch, 08 Oct 1996, <italic>S.H. Wu</italic>, <italic>Wu 9610-1</italic> (<named-content xmlns:xlink="http://www.w3.org/1999/xlink" content-type="dwc:institutional_code" xlink:type="simple">TNM</named-content> F5344); on angiosperm branch, 09 Apr 2016, <italic>G.C. Chen</italic>, <italic>GC 1604-46</italic> (<named-content xmlns:xlink="http://www.w3.org/1999/xlink" content-type="dwc:institutional_code" xlink:type="simple">TNM</named-content> F30771).</p></tp:treatment-sec><tp:treatment-sec><!--Section generated to contain objects referenced in tp:taxon-treatment.--><fig id="F2" position="float" orientation="portrait"><label>Figure 2.</label><caption><p>Basidiocarps <bold>A</bold><italic><tp:taxon-name><tp:taxon-name-part taxon-name-part-type="genus" reg="Aleurodiscus">Aleurodiscus</tp:taxon-name-part><tp:taxon-name-part taxon-name-part-type="species" reg="alpinus">alpinus</tp:taxon-name-part></tp:taxon-name></italic> (holotype, <italic>Wu 1407-55</italic>) <bold>B</bold><italic><tp:taxon-name><tp:taxon-name-part taxon-name-part-type="genus" reg="Aleurodiscus">A.</tp:taxon-name-part><tp:taxon-name-part taxon-name-part-type="species" reg="pinicola">pinicola</tp:taxon-name-part></tp:taxon-name></italic> (holotype, <italic>Wu 1308-54</italic>) <bold>C</bold><italic><tp:taxon-name><tp:taxon-name-part taxon-name-part-type="genus" reg="Aleurodiscus">A.</tp:taxon-name-part><tp:taxon-name-part taxon-name-part-type="species" reg="senticosus">senticosus</tp:taxon-name-part></tp:taxon-name></italic> (holotype, <italic>Wu 1308-54</italic>) <bold>D</bold><italic><tp:taxon-name><tp:taxon-name-part taxon-name-part-type="genus" reg="Aleurodiscus">A.</tp:taxon-name-part><tp:taxon-name-part taxon-name-part-type="species" reg="sichuanensis">sichuanensis</tp:taxon-name-part></tp:taxon-name></italic> (holotype, <italic>Wu 0010-18</italic>).</p></caption><graphic xmlns:xlink="http://www.w3.org/1999/xlink" xlink:href="mycokeys-52-071-g002.jpg" position="float" orientation="portrait" xlink:type="simple" id="oo_300204.jpg"/></fig></tp:treatment-sec></tp:taxon-treatment>
