# Supplementary material for: Four new East Asian species of Aleurodiscus with echinulate basidiospores
Source: MycoKeys. 2019 May 9;52:71–87. doi: 10.3897/mycokeys.52.34066 (PMC6522468; doi:10.3897/mycokeys.52.34066)
Supplement: XML Treatment for Aleurodiscus sichuanensis [file mycokeys.52.34066-treatment4.xml]

<!DOCTYPE tp:taxon-treatment
  PUBLIC "-//TaxonX//DTD Taxonomic Treatment Publishing DTD v0 20100105//EN" "tax-treatment-NSO.dtd">
<tp:taxon-treatment xmlns:tp="http://www.plazi.org/taxpub"><tp:treatment-meta><kwd-group><label>Taxon classification</label><kwd><named-content xmlns:xlink="http://www.w3.org/1999/xlink" content-type="kingdom">Fungi</named-content></kwd><kwd><named-content xmlns:xlink="http://www.w3.org/1999/xlink" content-type="order">Russulales</named-content></kwd><kwd><named-content xmlns:xlink="http://www.w3.org/1999/xlink" content-type="family">Stereaceae</named-content></kwd></kwd-group><mixed-citation publication-type="journal"><person-group><name><surname>Wu</surname><given-names>Sheng-Hua</given-names></name><name><surname>Wei</surname><given-names>Chia-Ling</given-names></name><name><surname>Lin</surname><given-names>Yu-Ting</given-names></name><name><surname>Chang</surname><given-names>Chiung-Chih</given-names></name><name><surname>He</surname><given-names>Shuang-Hui</given-names></name></person-group><article-title>Four new East Asian species of <italic><tp:taxon-name><tp:taxon-name-part taxon-name-part-type="genus" reg="Aleurodiscus">Aleurodiscus</tp:taxon-name-part></tp:taxon-name></italic> with echinulate basidiospores</article-title><source>MycoKeys</source><day>09</day><month>5</month><year>2019</year><volume>52</volume><fpage>71</fpage><lpage>87</lpage><pub-id pub-id-type="doi">10.3897/mycokeys.52.34066</pub-id></mixed-citation></tp:treatment-meta><tp:nomenclature><tp:taxon-name>
            <tp:taxon-name-part taxon-name-part-type="genus" reg="Aleurodiscus">Aleurodiscus</tp:taxon-name-part>
            <tp:taxon-name-part taxon-name-part-type="species" reg="sichuanensis">sichuanensis</tp:taxon-name-part>
            <object-id xmlns:xlink="http://www.w3.org/1999/xlink" content-type="mycobank" xlink:type="simple">823181</object-id>
          </tp:taxon-name><tp:taxon-authority>Sheng H. Wu</tp:taxon-authority><tp:taxon-status xmlns:xlink="http://www.w3.org/1999/xlink" xlink:type="simple">sp. nov.</tp:taxon-status><xref ref-type="fig" rid="F2">Figs 2D</xref><xref ref-type="fig" rid="F6">, 6</xref></tp:nomenclature><tp:treatment-sec sec-type="Typification" id="SECID0EG3BG"><title>Typification.</title><p>CHINA. SICHUAN PROVINCE: Wolungshan, Tengsheng, 2700 m, under bark of angiosperm, 11 Oct 2000, <italic>S.H. Wu &amp; S.C. Wu</italic>, <italic>Wu 0010-18</italic> (holotype <named-content xmlns:xlink="http://www.w3.org/1999/xlink" content-type="dwc:institutional_code" xlink:type="simple">TNM</named-content> F12097). GenBank: <abbrev xmlns:xlink="http://www.w3.org/1999/xlink" xlink:title="nuc rDNA ITS1-5.8S-ITS2" id="ABBRID0EV3BG" xlink:type="simple">ITS</abbrev> = <ext-link xmlns:xlink="http://www.w3.org/1999/xlink" ext-link-type="gen" xlink:href="MH596852" xlink:type="simple">MH596852</ext-link>, 28S = <ext-link xmlns:xlink="http://www.w3.org/1999/xlink" ext-link-type="gen" xlink:href="MF043534" xlink:type="simple">MF043534</ext-link>, <italic><abbrev xmlns:xlink="http://www.w3.org/1999/xlink" xlink:title="translation elongation factor 1-alpha" id="ABBRID0E13BG" xlink:type="simple">TEF1</abbrev></italic> = <ext-link xmlns:xlink="http://www.w3.org/1999/xlink" ext-link-type="gen" xlink:href="LC269194" xlink:type="simple">LC269194</ext-link>.</p></tp:treatment-sec><tp:treatment-sec sec-type="etymology" id="SECID0E53BG"><title>Etymology.</title><p><italic><tp:taxon-name><tp:taxon-name-part taxon-name-part-type="genus" reg="Aleurodiscus"/><tp:taxon-name-part taxon-name-part-type="species" reg="sichuanensis">sichuanensis</tp:taxon-name-part></tp:taxon-name></italic> (L.), referring to Sichuan Province, the type locality.</p></tp:treatment-sec><tp:treatment-sec sec-type="diagnosis" id="SECID0EO4BG"><title>Diagnosis.</title><p><italic><tp:taxon-name><tp:taxon-name-part taxon-name-part-type="genus" reg="Aleurodiscus">Aleurodiscus</tp:taxon-name-part><tp:taxon-name-part taxon-name-part-type="species" reg="sichuanensis">sichuanensis</tp:taxon-name-part></tp:taxon-name></italic> resembles <italic><tp:taxon-name><tp:taxon-name-part taxon-name-part-type="genus" reg="Aleurodiscus">A.</tp:taxon-name-part><tp:taxon-name-part taxon-name-part-type="species" reg="oakesii">oakesii</tp:taxon-name-part></tp:taxon-name></italic> in having acanthophyses, simple-septate generative hyphae, and gloeocystidia occasionally with protuberances. However, clamped hyphae are rarely present in <italic><tp:taxon-name><tp:taxon-name-part taxon-name-part-type="genus" reg="Aleurodiscus">A.</tp:taxon-name-part><tp:taxon-name-part taxon-name-part-type="species" reg="oakesii">oakesii</tp:taxon-name-part></tp:taxon-name></italic>. Protuberances of acanthophyses of <italic><tp:taxon-name><tp:taxon-name-part taxon-name-part-type="genus" reg="Aleurodiscus">A.</tp:taxon-name-part><tp:taxon-name-part taxon-name-part-type="species" reg="oakesii">oakesii</tp:taxon-name-part></tp:taxon-name></italic> are antler-like, while aculei of acanthophyses in <italic><tp:taxon-name><tp:taxon-name-part taxon-name-part-type="genus" reg="Aleurodiscus">A.</tp:taxon-name-part><tp:taxon-name-part taxon-name-part-type="species" reg="sichuanensis">sichuanensis</tp:taxon-name-part></tp:taxon-name></italic> are fairly small. Basidiospores of <italic><tp:taxon-name><tp:taxon-name-part taxon-name-part-type="genus" reg="Aleurodiscus">A.</tp:taxon-name-part><tp:taxon-name-part taxon-name-part-type="species" reg="sichuanensis">sichuanensis</tp:taxon-name-part></tp:taxon-name></italic> are D-shaped or broadly ellipsoid, while those of <italic><tp:taxon-name><tp:taxon-name-part taxon-name-part-type="genus" reg="Aleurodiscus">A.</tp:taxon-name-part><tp:taxon-name-part taxon-name-part-type="species" reg="oakesii">oakesii</tp:taxon-name-part></tp:taxon-name></italic> are ovoid-ellipsoid and slightly smaller (18–27 ×12–14(–17) μm). <italic><tp:taxon-name><tp:taxon-name-part taxon-name-part-type="genus" reg="Aleurodiscus">Aleurodiscus</tp:taxon-name-part><tp:taxon-name-part taxon-name-part-type="species" reg="sichuanensis">sichuanensis</tp:taxon-name-part></tp:taxon-name></italic>, however, is most closely related to <italic><tp:taxon-name><tp:taxon-name-part taxon-name-part-type="genus" reg="Aleurodiscus">A.</tp:taxon-name-part><tp:taxon-name-part taxon-name-part-type="species" reg="alpinus">alpinus</tp:taxon-name-part></tp:taxon-name></italic> and differs from it by having acanthophyses and simple-septate hyphae.</p><p>Basidiomes resupinate, effused, adnate, membranaceous-subceraceous, 150–350 μm thick in section. Hymenial surface smooth, Buff or Buff Yellow, occasionally cracked; margin concolorous, determinate.</p><p>Hyphal system monomitic; hyphae simple-septate. Subiculum uniform, with dense texture, thin or up to 150 μm thick; hyphae interwoven, colorless, richly ramified, tortuous, usually full of small oily drops, 2.5–5.5 μm diam, thin-walled. Hymenial layer with dense texture, 100–200 μm thick; hyphae vertical, colorless, ± straight, 2.5–4.5 μm diam, thin-walled. Crystal masses scattered in subiculum, yellowish. Gloeocystidia numerous, immersed or projecting, yellowish or pale brownish yellow, cylindrical, narrowly clavate or tubular, with oily contents or homogeneous, <abbrev xmlns:xlink="http://www.w3.org/1999/xlink" xlink:title="Sulphoaldehyde" id="ABBRID0E2AAI" xlink:type="simple">SA</abbrev>+, basal or median portion occasionally with small aculei, 70–135 × 7–14 μm, with 0.5–1 μm thick walls. Acanthophyses numerous, irregularly cylindrical or narrowly clavate, sometimes subfusiform, colorless, apical parts with numerous aculei, 30–70 × 3–8(–12) μm (aculei excluded), thin-walled. Hyphidia numerous, occasionally branched, 35–85 × 2.5–4.5 μm. Basidia clavate, 4-sterigmate, 100–130 × 20–25 μm, with 0.8–1.2 μm thick walls. Basidiospores D-shaped or broadly ellipsoid, adaxially flattened, finely aculeate, thin-walled or 1–2 μm thick, sometimes with oily contents, amyloid, <abbrev xmlns:xlink="http://www.w3.org/1999/xlink" xlink:title="Cotton blue" id="ABBRID0E6AAI" xlink:type="simple">CB</abbrev>–, mostly 25.5–28.5 × 15–18 μm. (25–)26–28.2(–29) × (14.5–)15.2–17(–19) μm, L = 27.1±1.0 μm, W = 15.9±1.1 μm, Q = 1.71 (n = 30) (holotype, <italic>Wu 0010-18</italic>).</p><fig id="F6" position="float" orientation="portrait"><label>Figure 6.</label><caption><p>Microscopic structures of <italic><tp:taxon-name><tp:taxon-name-part taxon-name-part-type="genus" reg="Aleurodiscus">Aleurodiscus</tp:taxon-name-part><tp:taxon-name-part taxon-name-part-type="species" reg="sichuanensis">sichuanensis</tp:taxon-name-part></tp:taxon-name></italic> (holotype, <italic>Wu 0010-18</italic>) <bold>A</bold> basidiocarp section <bold>B</bold> subicular hyphae <bold>C</bold> hyphidia <bold>D</bold> acanthophyses <bold>E</bold> basidiospores (upper: in <abbrev xmlns:xlink="http://www.w3.org/1999/xlink" xlink:title="Melzer’s reagent" id="ABBRID0EECAI" xlink:type="simple">IKI</abbrev>, lower: in KOH) <bold>F</bold> basidia <bold>G</bold> gloeocysitidia. Scale bars: 10 μm.</p></caption><graphic xmlns:xlink="http://www.w3.org/1999/xlink" xlink:href="mycokeys-52-071-g006.jpg" position="float" orientation="portrait" xlink:type="simple" id="oo_300208.jpg"/></fig></tp:treatment-sec><tp:treatment-sec sec-type="ecology" id="SECID0ERCAI"><title>Ecology and distribution.</title><p>On dead branches of <italic><tp:taxon-name><tp:taxon-name-part taxon-name-part-type="genus" reg="Quercus">Quercus</tp:taxon-name-part></tp:taxon-name></italic> and other angiosperms at high elevations, China, Jul to Oct.</p></tp:treatment-sec><tp:treatment-sec sec-type="material" id="SECID0E5CAI"><title>Additional specimens examined.</title><p>CHINA. SICHUAN PROVINCE: Wolungshan, Tengsheng, 2700 m, on angiosperm branch, 11 Oct 2000, <italic>S.H. Wu &amp; S.C. Wu</italic>, <italic>Wu 0010-42</italic> (<named-content xmlns:xlink="http://www.w3.org/1999/xlink" content-type="dwc:institutional_code" xlink:type="simple">TNM</named-content> F12118). YUNNAN PROVINCE: Shangrila County, Pudacuo National Park, 3600 m, on dead branch of <italic><tp:taxon-name><tp:taxon-name-part taxon-name-part-type="genus" reg="Quercus">Quercus</tp:taxon-name-part><tp:taxon-name-part taxon-name-part-type="species" reg="apuifolloides">apuifolloides</tp:taxon-name-part></tp:taxon-name></italic>, 28 Jul 2017, <italic>S.H. He</italic>, <italic>He 4923</italic>, <italic>He 4926</italic>, <italic>He 4930</italic>, <italic>He 4935</italic> (<named-content xmlns:xlink="http://www.w3.org/1999/xlink" content-type="dwc:institutional_code" xlink:type="simple">BJFC</named-content>).</p></tp:treatment-sec><tp:treatment-sec><!--Section generated to contain objects referenced in tp:taxon-treatment.--><fig id="F2" position="float" orientation="portrait"><label>Figure 2.</label><caption><p>Basidiocarps <bold>A</bold><italic><tp:taxon-name><tp:taxon-name-part taxon-name-part-type="genus" reg="Aleurodiscus">Aleurodiscus</tp:taxon-name-part><tp:taxon-name-part taxon-name-part-type="species" reg="alpinus">alpinus</tp:taxon-name-part></tp:taxon-name></italic> (holotype, <italic>Wu 1407-55</italic>) <bold>B</bold><italic><tp:taxon-name><tp:taxon-name-part taxon-name-part-type="genus" reg="Aleurodiscus">A.</tp:taxon-name-part><tp:taxon-name-part taxon-name-part-type="species" reg="pinicola">pinicola</tp:taxon-name-part></tp:taxon-name></italic> (holotype, <italic>Wu 1308-54</italic>) <bold>C</bold><italic><tp:taxon-name><tp:taxon-name-part taxon-name-part-type="genus" reg="Aleurodiscus">A.</tp:taxon-name-part><tp:taxon-name-part taxon-name-part-type="species" reg="senticosus">senticosus</tp:taxon-name-part></tp:taxon-name></italic> (holotype, <italic>Wu 1308-54</italic>) <bold>D</bold><italic><tp:taxon-name><tp:taxon-name-part taxon-name-part-type="genus" reg="Aleurodiscus">A.</tp:taxon-name-part><tp:taxon-name-part taxon-name-part-type="species" reg="sichuanensis">sichuanensis</tp:taxon-name-part></tp:taxon-name></italic> (holotype, <italic>Wu 0010-18</italic>).</p></caption><graphic xmlns:xlink="http://www.w3.org/1999/xlink" xlink:href="mycokeys-52-071-g002.jpg" position="float" orientation="portrait" xlink:type="simple" id="oo_300204.jpg"/></fig></tp:treatment-sec></tp:taxon-treatment>
